# Supplementary material for: Overexpression of exogenous biuret hydrolase in rice plants confers tolerance to biuret toxicity
Source: Plant Direct. 2020 Nov 29;4(11):e00290. doi: 10.1002/pld3.290 (PMC7700744; doi:10.1002/pld3.290)
Supplement: Supplementary file 3 — Supplemental Data S1 [file PLD3-4-e00290-s003.txt]

Supplemental Dataset S1. List of differentially expressed genes in 3-da-old suspension rice cells.
locus	FC	TF_Family	description
Os01g0101200	2.91		2,3-diketo-5-methylthio-1-phosphopentane phosphatase domain containing protein.
Os01g0111500	-1.27	bHLH	ROOT HAIR DEFECTIVE-SIX LIKE (RSL) class I basic helix-loop-helix protein, bHLH transcription factor, Regulation of root hair development
Os01g0111700	1.15		Conserved hypothetical protein.
Os01g0126900	1.63		Multicopper oxidase
Os01g0162300	0.87		Leucine-rich repeat, plant specific containing protein.
Os01g0190300	1.08	AUX/IAA	Similar to Auxin-responsive protein IAA26 (Indoleacetic acid-induced protein 26) (Phytochrome-associated protein 1).
Os01g0191200	1.02		Similar to Acid phosphatase.
Os01g0259300	0.87		Non-protein coding transcript.
Os01g0266400	1.64		Conserved hypothetical protein.
Os01g0349800	0.99		Similar to Cytochrome P450.
Os01g0370600	0.86		Similar to Glutathione transferase.
Os01g0543100	1.01		Similar to Peroxidase 72 precursor (EC 1.11.1.7) (Atperox P72) (PRXR8) (ATP6a).
Os01g0620800	0.87		UDP-glucuronosyl/UDP-glucosyltransferase family protein.
Os01g0673800	0.91		Similar to ATP synthase protein I -related.
Os01g0755550	0.79		Hypothetical gene.
Os01g0773350	1.06		Non-protein coding transcript.
Os01g0793300	0.73		Di-copper centre-containing domain containing protein.
Os01g0795700	1.18		Non-protein coding transcript.
Os01g0818000	-1.26		Auxin efflux carrier domain containing protein.
Os01g0865800	1.54	C2C2-Dof	Similar to AOBP (Ascorbate oxidase promoter-binding protein).
Os01g0879000	1.56		Hypothetical protein.
Os01g0881100	-0.93		Epsin-like, N-terminal domain containing protein.
Os01g0920500	0.79		Nucleotide-diphospho-sugar transferase domain containing protein.
Os01g0944800	-0.95		Similar to Beta-1,3-glucanase.
Os01g0945300	1.03		Amino acid/polyamine transporter I family protein.
Os01g0965900	0.89		Conserved hypothetical protein.
Os02g0196100	1.17		Similar to T6J4.5 protein (WIP6 protein).
Os02g0232100	0.99		Similar to DNA binding protein.
Os02g0310400	1.13		Conserved hypothetical protein.
Os02g0435600	1.12		Conserved hypothetical protein.
Os02g0461900	1.03		Similar to actin associated protein.
Os02g0477300	1.22		Hypothetical conserved gene.
Os02g0499300	1.09		Hypothetical protein.
Os02g0534700	-0.87		Pectinesterase inhibitor domain containing protein.
Os02g0554000	1.1	SET	SET domain domain containing protein.
Os02g0572000	1.02		Hypothetical protein.
Os02g0587600	-0.92		Conserved hypothetical protein.
Os02g0647900	0.96		Similar to aldehyde dehydrogenase 3B1.
Os02g0661200	0.89		Conserved hypothetical protein.
Os02g0663900	-0.69		Hypothetical conserved gene.
Os02g0666600	1.16		Harpin-induced 1 domain containing protein.
Os02g0668100	1.11		Similar to Geranylgeranyl-diphosphate synthase.
Os02g0671400	0.79		Non-protein coding transcript.
Os02g0694800	1.22		Similar to ATP binding / protein kinase.
Os02g0712600	1.12		Concanavalin A-like lectin/glucanase domain containing protein.
Os02g0739400	-0.81		Similar to Avr9/Cf-9 rapidly elicited protein 231 precursor.
Os02g0747400	0.99	TCP	Similar to PCF1.
Os02g0753400	0.85		Conserved hypothetical protein.
Os02g0788600	2.01		Hypothetical conserved gene.
Os02g0803900	-0.77		UDP-glucuronosyl/UDP-glucosyltransferase domain containing protein.
Os02g0807300	-0.83		Hypothetical protein.
Os02g0808800	1.29		Similar to Cinnamoyl-CoA reductase (EC 1.2.1.44).
Os03g0114100	1.23		Conserved hypothetical protein.
Os03g0118600	-1.15		Similar to Dihydrodipicolinate reductase-like protein.
Os03g0149000	0.83	LOB	Similar to LOB domain protein 31.
Os03g0161950	-1.09		Hypothetical conserved gene.
Os03g0197100	0.98		Similar to Sugar transporter protein.
Os03g0227800	0.95		Similar to cDNA clone:001-042-G02, full insert sequence.
Os03g0242300	0.8		Hypothetical protein.
Os03g0257600	0.9		Hypothetical conserved gene.
Os03g0300500	0.96		Similar to Pectin methylesterase 6 (Fragment).
Os03g0314500	1.7		Hypothetical conserved gene.
Os03g0654900	1.48		Conserved hypothetical protein.
Os03g0669800	-1.08		Zinc finger, FYVE-type domain containing protein.
Os03g0699700	0.95		9-lipoxigenase.
Os03g0738400	1.42		Similar to Serine hydroxymethyltransferase.
Os03g0787200	0.87		IQ calmodulin-binding region domain containing protein.
Os03g0842900	0.91		Similar to Steroleosin-B.
Os04g0115800	0.86		Conserved hypothetical protein.
Os04g0119000	0.8		Similar to H0716A07.5 protein.
Os04g0121800	0.8		Hypothetical conserved gene.
Os04g0154800	1.17		Protein of unknown function DUF594 family protein.
Os04g0191500	1.23		Conserved hypothetical protein.
Os04g0196200	1.01		Winged helix repressor DNA-binding domain containing protein.
Os04g0196300	1.72		Hypothetical protein.
Os04g0223600	1.17		Hypothetical gene.
Os04g0272400	-1.07		Protein of unknown function DUF266, plant family protein.
Os04g0301500	-0.75	bHLH	Basic helix-loop-helix transcription activator, Control of disease resistance, Regulation of salicylic acid (SA) and jasmonic acid (JA) signaling
Os04g0353000	1.19		Similar to Cation-transporting ATPase.
Os04g0384800	0.93		Conserved hypothetical protein.
Os04g0400800	1.17		Heavy metal transport/detoxification protein domain containing protein.
Os04g0453200	1.03		Similar to Monosaccharide transporter 1.
Os04g0460900	1.11		Non-protein coding transcript.
Os04g0474300	0.94		Glycoside hydrolase, family 1 protein.
Os04g0518800	-1.08		Cytokinin synthesis enzyme, Cytokinin-activating enzyme, Regulation of awn length and grain production
Os04g0545000	1	WRKY	Similar to WRKY transcription factor 34.
Os04g0550800	0.89		Major intrinsic protein family protein.
Os04g0554800	0.88		Similar to RCc3 protein.
Os04g0566900	0.93		Spc97/Spc98 domain containing protein.
Os04g0581700	1.37		Similar to predicted protein.
Os04g0609300	1.13		Transferase family protein.
Os04g0629400	1.1		Similar to H0303G06.19 protein.
Os04g0631600	1.23		Basic helix-loop-helix dimerisation region bHLH domain containing protein.
Os04g0634800	1		Similar to H0315F07.8 protein.
Os04g0639100	1.18		Conserved hypothetical protein.
Os04g0647900	1.17		Leucine-rich repeat, N-terminal domain containing protein.
Os04g0656500	1.15	SBP	Transcriptional factor, SBP (SQUAMOSA promoter Binding Protein) DNA binding protein, Control of laminar joint and ligule development
Os04g0673800	1.17		Cupredoxin domain containing protein.
Os04g0682800	0.9		Non-protein coding transcript.
Os04g0685300	-0.7		Harpin-induced 1 domain containing protein.
Os05g0116600	1.11		F-box associated type 1 domain containing protein.
Os05g0128200	-0.73	C3H	CCCH-tandem zinc finger protein, Drought resistance
Os05g0202300	0.77		Similar to lachrymatory factor synthase.
Os05g0219900	1.34		C4-dicarboxylate transporter/malic acid transport protein family protein.
Os05g0226900	1.18		Proline-rich glycoprotein, ABA-dependent inhibition of root growth
Os05g0311600	1.76		Conserved hypothetical protein.
Os05g0324600	0.88	OFP	OVATE domain-containing protein, Negative modulation of brassinosteroid (BR) response, Modulation of plant architecture
Os05g0342100	1.77		Wound-induced protein, Wun1 domain containing protein.
Os05g0355133	0.87		Hypothetical conserved gene.
Os05g0358000	1.03		Conserved hypothetical protein.
Os05g0359700	1.23		Conserved hypothetical protein.
Os05g0451200	0.84		Hypothetical protein.
Os05g0525900	1.41	C3H	Similar to Zing finger transcription factor PEI1.
Os05g0568600	1.08		Protein of unknown function DUF1645 family protein.
Os05g0570000	1.43		Non-protein coding transcript.
Os05g0582600	-0.81		Peptidase S10, serine carboxypeptidase family protein.
Os06g0112100	0.61		Nucleoside phosphorylase, family 1 domain containing protein.
Os06g0118800	-1.19		Conserved hypothetical protein.
Os06g0135900	1.63		Similar to Sec1p-like protein 2 (Fragment).
Os06g0140200	2.41		Leucine-rich repeat, plant specific containing protein.
Os06g0147100	1.17		Conserved hypothetical protein.
Os06g0233000	-0.89		Conserved hypothetical protein.
Os06g0268600	1.07		Non-protein coding transcript.
Os06g0281800	1.21		BURP domain containing protein.
Os06g0306300	1.21		Haem peroxidase domain containing protein.
Os06g0328400	0.76		Protein kinase, catalytic domain domain containing protein.
Os06g0329300	1.18		Conserved hypothetical protein.
Os06g0354600	1.21		Conserved hypothetical protein.
Os06g0354700	0.96		Similar to Hydrolase, alpha/beta fold family protein.
Os06g0355800	1.24		Hypothetical protein.
Os06g0360600	0.96		Similar to OSIGBa0104J13.3 protein.
Os06g0521500	1.23		Haem peroxidase family protein.
Os06g0548800	0.96		Similar to Nectarin 5 (Fragment).
Os06g0581300	0.88		Protein of unknown function DUF1475 family protein.
Os06g0616400	0.87		Chaperonin Cpn60, conserved site domain containing protein.
Os06g0661300	1.7		Non-protein coding transcript.
Os06g0700100	-0.83		Pentatricopeptide repeat domain containing protein.
Os06g0712700	1.18	MADS	Transcription factor, Development of lodicules and stamens
Os06g0713400	0.99		Cyclin-like F-box domain containing protein.
Os06g0720000	-0.9		Conserved hypothetical protein.
Os06g0720900	0.88	bZIP	Basic leucine zipper (bZIP)-containing transcription factor, Leaf development
Os06g0725200	0.8		Lipase, GDSL domain containing protein.
Os07g0130200	1.16		Similar to Resistance protein candidate (Fragment).
Os07g0133100	1.07		Concanavalin A-like lectin/glucanase, subgroup domain containing protein.
Os07g0142300	1.21		Similar to Mucin-2.
Os07g0178800	0.9		Similar to Low molecular mass early light-inducible protein HV90, chloroplast precursor (ELIP).
Os07g0180700	0.96		Similar to Major facilitator superfamily antiporter.
Os07g0232300	0.85		Hypothetical protein.
Os07g0236700	1.36	C2C2-Dof	Zinc finger, Dof-type domain containing protein.
Os07g0250900	0.82		Harpin-induced 1 domain containing protein.
Os07g0281200	1.28		Conserved hypothetical protein.
Os07g0446000	0.93		PAK-box/P21-Rho-binding domain containing protein.
Os07g0485500	1.34		Protein of unknown function DUF6, transmembrane domain containing protein.
Os07g0513200	-0.78		Hypothetical conserved gene.
Os07g0531500	0.82		Harpin-induced 1 domain containing protein.
Os07g0534500	1.57		Gnk2-homologous domain domain containing protein.
Os07g0632000	-1.16		Similar to Xylanase inhibitor protein I precursor.
Os07g0639400	1.78		Similar to Peroxidase 1.
Os07g0646800	1.12		Similar to Avr9/Cf-9 rapidly elicited protein 231.
Os07g0673400	1.32		Similar to Universal stress protein.
Os07g0687100	-0.9		Protein of unknown function DUF341 domain containing protein.
Os08g0112900	1.02		Lipase, GDSL domain containing protein.
Os08g0114300	1.75		D-arabinono-1,4-lactone oxidase domain containing protein.
Os08g0124850	1.01		Hypothetical protein.
Os08g0151300	0.97	MYB	Myb transcription factor domain containing protein.
Os08g0171700	0.77		Conserved hypothetical protein.
Os08g0174000	1.45		Hypothetical protein.
Os08g0178500	2.32		Similar to H0315F07.12 protein.
Os08g0199400	1.71		Similar to Stearoyl-acyl carrier protein desaturse (EC 1.14.99.6) (Fragment).
Os08g0207800	1		Peptidase aspartic, catalytic domain containing protein.
Os08g0239000	1.32		Complex 1 LYR protein family protein.
Os08g0293100	-0.93		Conserved hypothetical protein.
Os08g0335200	0.78		Hypothetical protein.
Os08g0347000	0.92		Hypothetical conserved gene.
Os08g0402500	-1.03		Protein of unknown function DUF761, plant domain containing protein.
Os08g0436700	1.24	NAC	Similar to NAC transcription factor.
Os08g0500400	1.42		Hypothetical protein.
Os08g0544600	1.46		Hypothetical protein.
Os08g0545800	1.16		Conserved hypothetical protein.
Os09g0116050	-0.76	PLATZ	Protein of unknown function DUF597 domain containing protein.
Os09g0241200	1.01		Hypothetical protein.
Os09g0266600	-1.13		NPH3 domain containing protein.
Os09g0313500	1.04		NB-ARC domain containing protein.
Os09g0321000	-1.27		Conserved hypothetical protein.
Os09g0325300	-0.83		Hypothetical protein.
Os09g0356800	0.78		Protein kinase, core domain containing protein.
Os09g0393200	-0.76	Jumonji	Similar to transcription factor jumonji (jmjC) domain-containing protein.
Os09g0418000	0.85		Similar to CBL-interacting protein kinase 16.
Os09g0422500	0.92		Cellulose synthase A catalytic subunit 9, Cell wall biosynthesis and plant growth
Os09g0443800	-0.78		Conserved hypothetical protein.
Os09g0522000	-1.19	AP2-EREBP	Transcription activator, Tolerance to drought, high-salt and cold stresses
Os09g0522200	1.04	AP2-EREBP	Transcription activator, Tolerance to drought, high-salt and cold stresses
Os09g0564600	0.94		Peptidase C1A, papain family protein.
Os09g0566400	0.93		Conserved hypothetical protein.
Os10g0109300	0.66		Similar to Peroxidase 54.
Os10g0173000	0.81		Conserved hypothetical protein.
Os10g0348600	2.02		Protein of unknown function DUF594 family protein.
Os10g0365800	1.12		Protein of unknown function DUF3615 domain containing protein.
Os10g0398100	1.7		Plant disease resistance response protein family protein.
Os10g0401000	0.86		Conserved hypothetical protein.
Os10g0444700	1.11		Similar to Phosphate transporter 6.
Os10g0471700	1.11		Similar to cDNA clone:J033067M05, full insert sequence.
Os10g0481100	0.78		Similar to Aquaporin (Fragment).
Os10g0484800	1.03		Orthologue of Arabidopsis PKSA/LAP6, Regulation of pollen exine formation
Os10g0499800	1.06		Conserved hypothetical protein.
Os10g0503800	0.84		Non-protein coding transcript.
Os10g0505500	1.57		Nonspecific lipid transfer protein, Cold tolerance
Os10g0522500	1.13		Conserved hypothetical protein.
Os10g0525500	0.91		Similar to glutathione transferase31.
Os10g0539700	1.11		Conserved hypothetical protein.
Os11g0141800	1.81		Conserved hypothetical protein.
Os11g0227000	0.9		Conserved hypothetical protein.
Os11g0302900	0.96		Similar to OSIGBa0136O08-OSIGBa0153H12.6 protein.
Os11g0479000	1.27		Conserved hypothetical protein.
Os11g0481600	1.77		Conserved hypothetical protein.
Os11g0508600	1.28		Sugar transporter, TAL effector-mediated susceptibility to bacterial pathogen
Os11g0582500	0.76		Protease inhibitor, lipid transfer protein (LTP), Postmeiotic anther development
Os11g0593000	1.03		Phosphoesterase family protein.
Os11g0598500	-0.8		NB-ARC domain containing protein.
Os11g0606600	0.82		Hypothetical protein.
Os11g0608000	1.07		Nucleotide-binding, alpha-beta plait domain containing protein.
Os11g0649600	1.23		Uncharacterised protein family UPF0497, trans-membrane plant subgroup domain containing protein.
Os11g0668100	-0.8		Similar to NB-ARC domain containing protein, expressed.
Os11g0687800	0.84		NB-ARC domain containing protein.
Os11g0688200	-1.41		Conserved hypothetical protein.
Os11g0694500	0.8		Hypothetical protein.
Os11g0702000	1.32		Hypothetical protein.
Os12g0118400	1.35		Similar to Inwardly rectifying potassium channel subunit.
Os12g0141800	1.09		Domain of unknown function DUF2828 domain containing protein.
Os12g0150200	1.42		Cytochrome P450 enzyme, Salt tolerance
Os12g0181600	-0.84		Amino acid transporter, transmembrane domain containing protein.
Os12g0189400	1.04		Similar to Photosystem I reaction centre subunit N, chloroplast precursor (PSI- N).
Os12g0203200	0.8		Conserved hypothetical protein.
Os12g0217800	1.08		Hypothetical gene.
Os12g0233900	-0.96		FAS1 domain domain containing protein.
Os12g0245000	1.39		Conserved hypothetical protein.
Os12g0246700	0.69		NB-ARC domain containing protein.
Os12g0264500	-0.69		Similar to cDNA clone:J013000A22, full insert sequence.
Os12g0282400	0.91		Conserved hypothetical protein.
Os12g0518000	0.8		Conserved hypothetical protein.
Os12g0555100	1.06		Similar to Probenazole-inducible protein PBZ1.
Os12g0563700	0.8		Pectin lyase fold domain containing protein.
Os12g0569500	1.27		Thaumatin, pathogenesis-related family protein.
Os12g0611100	0.99		Similar to serine/threonine-protein kinase receptor.
Os12g0638300	-1.07		Similar to Peptide transporter.
Os12g0639000	1.03		Hypothetical protein.
