# Supplementary material for: Overexpression of exogenous biuret hydrolase in rice plants confers tolerance to biuret toxicity
Source: Plant Direct. 2020 Nov 29;4(11):e00290. doi: 10.1002/pld3.290 (PMC7700744; doi:10.1002/pld3.290)
Supplement: Supplementary file 4 — Supplemental Data S2 [file PLD3-4-e00290-s004.txt]

Supplemental Dataset S1. List of differentially expressed genes in 3-da-old suspension rice cells.
locus	FC	TF_Family	description
Os01g0111700	1.31		Conserved hypothetical protein.
Os01g0112400	-0.65		Major intrinsic protein family protein.
Os01g0113800	0.61		Protein kinase, core domain containing protein.
Os01g0114100	0.66		Similar to Protein kinase RLK17.
Os01g0118700	2.13		Similar to HGA4.
Os01g0121600	1.65		Conserved hypothetical protein.
Os01g0124650	1.57		Hypothetical conserved gene.
Os01g0125600	-0.95		Heavy metal transport/detoxification protein domain containing protein.
Os01g0126900	0.72		Multicopper oxidase
Os01g0128200	0.54		Similar to Nuclease I.
Os01g0133200	-0.81		Conserved hypothetical protein.
Os01g0134900	-0.95		(1,4)-beta-xylan endohydrolase, isoenzyme X-II (EC 3.2.1.8) (Fragment).
Os01g0136200	1.74		16.9 kDa class I heat shock protein 1.
Os01g0138100	0.82		Conserved hypothetical protein.
Os01g0139700	-0.87		Conserved hypothetical protein.
Os01g0141000	-0.71	AP2-EREBP	AP2/ERF and B3 domain-containing protein, Salt stress response
Os01g0142300	-0.68		Sulfoquinovosyltransferase-like enzyme, Flavonoid glycosylation, Regulation of sugar metabolism and seed setting
Os01g0157600	-0.64		Conserved hypothetical protein.
Os01g0159800	0.77	bHLH	Basic helix-loop-helix (bHLH) transcription factor, Mediation of seed germination, Seedling recovery from salt stress
Os01g0163000	0.95		Leucine-rich repeat, N-terminal domain containing protein.
Os01g0169800	-0.69		Tryptophan aminotransferase, Indole-3-acetic acid (IAA) biosynthesis
Os01g0170000	1.06		Raffinose synthase family protein.
Os01g0179600	1.19		UDP-glucuronosyl/UDP-glucosyltransferase family protein.
Os01g0191900	0.65	MYB	Similar to Blind.
Os01g0198900	0.85		Polyketide cyclase/dehydrase domain containing protein.
Os01g0200600	0.74	AP2-EREBP	Similar to Avr9/Cf-9 rapidly elicited protein 111A.
Os01g0208400	1.43		Similar to peptide-N4-asparagine amidase A.
Os01g0211800	0.76	bZIP	Similar to VirE2-interacting protein VIP1.
Os01g0215700	-0.65		Esterase, SGNH hydrolase-type domain containing protein.
Os01g0223000	0.81		Lipase, GDSL domain containing protein.
Os01g0229900	0.84		Hypothetical conserved gene.
Os01g0232100	0.57		Similar to Tonoplast membrane integral protein ZmTIP4-3.
Os01g0237000	0.75		Uncharacterised protein family UPF0497, trans-membrane plant subgroup domain containing protein.
Os01g0241400	0.75		CC-type glutaredoxin, Regulation of pre-harvest sprouting
Os01g0246700	0.74	WRKY	Similar to WRKY transcription factor 1.
Os01g0247500	1.1		Protein kinase, core domain containing protein.
Os01g0255100	0.66		Similar to Soluble epoxide hydrolase.
Os01g0257300	0.64		Similar to FPF1.
Os01g0259300	0.79		Non-protein coding transcript.
Os01g0276300	1.46		Similar to Group 3 late embryogenesis abundant protein (Fragment).
Os01g0286100	0.6		Phytochrome-interacting factor-like protein, Basic helix-loop-helix factor, Repression of seedling growth in the dark
Os01g0287600	0.58		Similar to Chitinase 10.
Os01g0293100	1.2	bHLH	bHLH transcription factor, Control of anther cell differentiation, Pollen development
Os01g0299700	1.01		3'-5' exonuclease domain containing protein.
Os01g0303300	1.58		Similar to Stress-inducible membrane pore protein.
Os01g0305200	0.65		Lg106-like family protein.
Os01g0311800	1.07		Similar to Pectin methylesterase 8 (Fragment).
Os01g0314100	0.75		Catalytic domain of components of various dehydrogenase complexes containing protein.
Os01g0314800	1.05		Late embryogenesis abundant protein 3 family protein.
Os01g0323600	0.66		Similar to S-adenosylmethionine synthase 2.
Os01g0328900	-0.59		Glycosyl transferase, family 31 domain containing protein.
Os01g0341300	-0.92		Conserved hypothetical protein.
Os01g0343100	0.61		Protein of unknown function DUF594 family protein.
Os01g0343200	0.74		AT-IMP (Arabidopsis thaliana importin alpha); protein transporter.
Os01g0364000	-0.71		Hypothetical gene.
Os01g0369700	0.71		Similar to Glutathione S-transferase GST 8 (EC 2.5.1.18).
Os01g0370000	0.81		NADH:flavin oxidoreductase/NADH oxidase, N-terminal domain containing protein.
Os01g0370600	1.35		Similar to Glutathione transferase.
Os01g0370750	2.34		Non-protein coding transcript.
Os01g0371200	1.25		Similar to Glutathione-S-transferase 19E50.
Os01g0371500	0.77		Similar to Glutathione-S-transferase 19E50.
Os01g0384800	0.82		Conserved hypothetical protein.
Os01g0391800	0.67		Conserved hypothetical protein.
Os01g0507000	0.73		Non-protein coding transcript.
Os01g0507300	-0.59		Protein of unknown function DUF92, transmembrane family protein.
Os01g0511100	0.97		UspA domain containing protein.
Os01g0532600	-0.68		Similar to HKT1 (High-affinity potassium uptake transporter).
Os01g0543100	1.33		Similar to Peroxidase 72 precursor (EC 1.11.1.7) (Atperox P72) (PRXR8) (ATP6a).
Os01g0548600	0.59		Protein kinase, catalytic domain domain containing protein.
Os01g0570800	1.03		IQ calmodulin-binding region domain containing protein.
Os01g0580400	0.61	CCAAT	Histone-fold domain containing protein.
Os01g0580800	-0.61		Similar to submergence induced protein SI397.
Os01g0581400	0.59		Serine/threonine protein kinase-related domain containing protein.
Os01g0584250	0.89		Hypothetical gene.
Os01g0593700	0.88		Sulphate transporter domain containing protein.
Os01g0595600	0.74		Alpha/beta hydrolase fold-1 domain containing protein.
Os01g0600900	0.95		Similar to Chlorophyll a-b binding protein 2, chloroplastic.
Os01g0610600	0.57		Similar to endonuclease/exonuclease/phosphatase family protein.
Os01g0627600	0.93		Similar to Cytochrome P450 monooxygenase.
Os01g0629600	1.41		Peptidase S10, serine carboxypeptidase family protein.
Os01g0638000	1.36		UDP-glucuronosyl/UDP-glucosyltransferase family protein.
Os01g0640600	-0.8		Similar to LIMONENE cyclase like protein.
Os01g0646300	-0.69	GRAS	Similar to RGA2 protein.
Os01g0664500	0.79		Non-protein coding transcript.
Os01g0667900	0.91		CC-type glutaredoxin, Homeostatic regulation of nitrogen use, Hormone signaling
Os01g0686200	0.77		UDP-glucuronosyl/UDP-glucosyltransferase family protein.
Os01g0694100	0.72		Leucine-rich repeat domain containing protein.
Os01g0698800	0.87		Conserved hypothetical protein.
Os01g0699600	1.05		Mitogen-activated protein kinase kinase kinase (MAPKKK), Negative regulation of seed dormancy
Os01g0701900	0.65		Similar to Phosphatidylinositol transfer-like protein III.
Os01g0702500	1.92		Similar to Dehydrin Rab25.
Os01g0704000	0.97		Pectinesterase inhibitor domain containing protein.
Os01g0705200	1.47		Late embryogenesis abundant protein repeat containing protein.
Os01g0705700	0.6	bHLH	Similar to Transcription factor ICE1 (Inducer of CBF expression 1) (Basic helix- loop-helix protein 116) (bHLH116) (AtbHLH116).
Os01g0716500	0.87		Methyltransferase type 12 domain containing protein.
Os01g0717000	0.77		Similar to Choline kinase.
Os01g0719100	0.63		RING zinc-finger protein, Stomata opening
Os01g0720400	-3.32		HAD-superfamily subfamily IB hydrolase, hypothetical 1 protein.
Os01g0720500	-1.19		Non-protein coding transcript.
Os01g0721400	0.68		NB-ARC domain containing protein.
Os01g0727600	1.16		Conserved hypothetical protein.
Os01g0731100	0.72		Similar to Pathogen-related protein.
Os01g0732300	0.92	OFP	Ovate family protein, Suppression of brassinosteroid (BR) synthesis and signaling
Os01g0733500	0.58		Similar to Dehydration-induced protein RD22-like protein 1.
Os01g0734600	0.73		UDP-glucuronosyl/UDP-glucosyltransferase family protein.
Os01g0743500	0.99		Cytosolic NADP malic enzyme.
Os01g0746700	-1.04		Similar to Mannan endo-1,4-beta-mannosidase 2.
Os01g0750000	-0.69		Similar to Ras-related protein RIC2.
Os01g0756300	1.38		Conserved hypothetical protein.
Os01g0759200	0.96		CBL(calcineurin B-like proteins)-interaction protein kinase protein, Resistance to Rice stripe virus (RSV) disease
Os01g0760000	1.19		Similar to Dynein light chain.
Os01g0763200	1.04	TCP	TCP family transcription factor, Strigolactone and cytokinin controlled mesocotyl elongation in darkness
Os01g0770000	0.58		Uncharacterised protein family UPF0089 domain containing protein.
Os01g0770700	-1.16		High-affinity copper transport protein, Modulation of copper redistribution
Os01g0770800	-0.82		Ctr copper transporter family protein.
Os01g0780800	0.72	ULT	Similar to predicted protein.
Os01g0787600	0.72		Similar to Salicylic acid-binding protein 2.
Os01g0793800	0.88		Conserved hypothetical protein.
Os01g0794400	0.65		Thioredoxin domain 2 containing protein.
Os01g0801500	0.59		Beta-1,3-glucanase precursor.
Os01g0821900	-1.08		Protein kinase, core domain containing protein.
Os01g0822900	1.25		Non-protein coding transcript.
Os01g0823100	0.59		Alpha-expansin OsEXPA2.
Os01g0825000	0.69	LOB	Lateral organ boundary domain (LBD)-containing protein, LBD transcription factor, Regulation of constitutive aerenchyma and lateral root formation
Os01g0826000	0.64		Heavy metal transport/detoxification protein domain containing protein.
Os01g0826400	0.98	WRKY	WRKY transcription factor 24 (WRKY24).
Os01g0835700	0.72	Orphans	CCT domain containing protein.
Os01g0837600	1.07		Similar to plant-specific domain TIGR01589 family protein.
Os01g0838600	0.96		Zinc finger, C2H2-like domain containing protein.
Os01g0839900	0.66		Thaumatin, pathogenesis-related family protein.
Os01g0844200	0.6		DVL family protein.
Os01g0844300	1.26		FK506-binding protein, Immunophilin family protein, Mediation of RNA processing, Post-transcriptional regulation of abiotic stress response
Os01g0845100	1.06		Protein of unknown function DUF668 family protein.
Os01g0863300	0.85	MYB	Similar to MCB2 protein.
Os01g0864500	1.16		Harpin-induced 1 domain containing protein.
Os01g0878700	1.34		Amino acid transporter, transmembrane domain containing protein.
Os01g0879000	1.02		Hypothetical protein.
Os01g0880800	-1.24		Similar to Acyl-[acyl-carrier-protein] desaturase, chloroplast precursor (EC 1.14.19.2) (Stearoyl-ACP desaturase).
Os01g0881300	0.96		MtN3 and saliva related transmembrane protein family protein.
Os01g0884300	1.21	NAC	No apical meristem (NAM) protein domain containing protein.
Os01g0885300	0.55		Conserved hypothetical protein.
Os01g0889900	0.93		Serine/threonine protein kinase-related domain containing protein.
Os01g0899700	-0.81		Pollen Ole e 1 allergen and extensin domain containing protein.
Os01g0900400	-0.69		Putative triacylglycerol (TAG) lipase, Phospholipase A1, Specification of empty-glume identity, Regulation of spikelet development, Endogenous jasmonic acid (JA) biosynthesis
Os01g0907900	-0.65		MEI2-like RNA binding protein, Regulation of leaf initiation and maturation
Os01g0915200	-1.13		Similar to cysteine proteinase inhibitor B.
Os01g0926800	1.01		Cellular retinaldehyde-binding/triple function, N-terminal domain containing protein.
Os01g0938200	-0.66		Similar to RNA-binding protein BRUNOL5 (Fragment).
Os01g0944000	0.8		Hypothetical conserved gene.
Os01g0950000	0.69		Similar to Glutathione S-transferase GST 28 (EC 2.5.1.18) (Fragment).
Os01g0955100	1.11		Similar to Calmodulin-like protein (Fragment).
Os01g0956200	1.01		Glycosyltransferase AER61, uncharacterized domain containing protein.
Os01g0957800	0.65		Cytochrome P450 domain containing protein.
Os01g0963000	1.47		Similar to Peroxidase BP 1 precursor.
Os02g0101300	-0.69		Similar to OSIGBa0159F11.8 protein.
Os02g0102200	-0.74		Similar to Transmembrane amino acid transporter protein.
Os02g0110600	-0.65		Similar to protein kinase.
Os02g0115700	0.77		Similar to Catalase.
Os02g0120600	0.8		Similar to Ubiquitin-conjugating enzyme E2-17 kDa 9 (EC 6.3.2.19) (Ubiquitin- protein ligase 9) (Ubiquitin carrier protein 9) (UBCAT4B).
Os02g0127500	0.61		Similar to Tpc70 protein.
Os02g0147500	-0.82		Conserved hypothetical protein.
Os02g0157000	0.55		Leucine-rich repeat domain containing protein.
Os02g0158900	1.54		Similar to SNF4.
Os02g0168100	0.67		Similar to 4-hydroxyphenylpyruvate dioxygenase.
Os02g0175000	-0.67		Ion transporter , Na+ transport
Os02g0178100	0.86	C2C2-CO-like	Similar to CONSTANS-like protein CO6.
Os02g0181300	0.51	WRKY	WRKY transcription factor, Defense response
Os02g0185200	0.64		Cytochrome P450 family protein.
Os02g0186100	0.75		Hypothetical conserved gene.
Os02g0196100	1.22		Similar to T6J4.5 protein (WIP6 protein).
Os02g0202200	-2.15		SPX domain-containing protein, Pi-dependent inhibition of phosphate starvation responses, Negative regulation of leaf inclination
Os02g0236800	-0.57		Similar to Peroxidase (EC 1.11.1.7).
Os02g0240100	0.98		Similar to Peroxidase 2 (Fragment).
Os02g0250600	1.73		Late embryogenesis abundant protein repeat containing protein.
Os02g0256200	0.83		Similar to Histidine-rich protein.
Os02g0293300	0.68		Homolog of Arabidopsis FACTOR OF DNA METHYLATION 1, Regulation of floral organ specification and meristem determination
Os02g0299600	0.88		Protein of unknown function DUF1242 family protein.
Os02g0302900	1.11		Reticulon family protein.
Os02g0303000	2.1		Hypothetical gene.
Os02g0435400	0.82		Conserved hypothetical protein.
Os02g0435600	0.87		Conserved hypothetical protein.
Os02g0445600	-0.67		Similar to Auxin-induced SAUR-like protein (Fragment).
Os02g0465600	0.74		Kelch-type beta propeller domain containing protein.
Os02g0467600	-1.35		Similar to Cinnamate 4-hydroxylase CYP73.
Os02g0473200	0.65		Similar to OSIGBa0137O04.7 protein.
Os02g0483500	1.29		Transferase family protein.
Os02g0504800	0.79		Similar to Delta-9 stearoyl-acyl carrier protein desaturase (EC 1.14.99.6) (Fragment).
Os02g0511600	-0.59		Glycosyl transferase, family 31 protein.
Os02g0526000	0.82		Similar to H0502B11.6 protein.
Os02g0528100	0.8		Similar to predicted protein.
Os02g0534700	-0.62		Pectinesterase inhibitor domain containing protein.
Os02g0537000	0.92		Pectinesterase inhibitor domain containing protein.
Os02g0550800	-0.59		Ammonium transporter family protein.
Os02g0554100	1.48		Similar to UVB-resistance protein UVR8.
Os02g0564700	1.55	bHLH	Similar to BHLH transcription factor.
Os02g0572200	0.76		Similar to RING-H2 finger protein ATL3I (YGHL1-C3HC4 RING fusion protein).
Os02g0573200	1.18		Cryptochrome 1a, blue light photoreceptor, Regulation of blue light-mediated de-etiolation, Blue light-dependent inhibition of coleoptile and leaf elongation
Os02g0574100	0.65		Sugar/inositol transporter domain containing protein.
Os02g0574800	0.92	EIL	Ethylene insensitive 3 domain containing protein.
Os02g0575800	-1.16		Aldose-1-epimerase domain containing protein.
Os02g0578000	0.96		Hypothetical protein.
Os02g0578300	0.97		Similar to H0815C01.4 protein.
Os02g0581800	-0.56		Conserved hypothetical protein.
Os02g0587600	-1.1		Conserved hypothetical protein.
Os02g0612200	0.66		NB-ARC domain containing protein.
Os02g0616600	0.7		Hypothetical protein.
Os02g0616800	0.64		Ribosome-inactivating protein domain containing protein.
Os02g0620600	0.64		Ammonium transporter, Ammonium uptake
Os02g0621600	0.67		Similar to OSIGBa0157K09-H0214G12.24 protein.
Os02g0629000	0.72		Protein of unknown function DUF584 family protein.
Os02g0631200	0.63		Homeodomain-like containing protein.
Os02g0632100	0.86		Similar to WAK111 - OsWAK receptor-like protein kinase.
Os02g0634700	0.94		Similar to lysosomal protective protein.
Os02g0636600	0.91		GRAM domain containing protein.
Os02g0642200	0.62		Similar to Remorin.
Os02g0649800	-0.59		Similar to Cytochrome B5 homolog (Fragment).
Os02g0653000	0.92		Non-protein coding transcript.
Os02g0658000	-0.66		Pleckstrin-like domain containing protein.
Os02g0663900	-1.28		Similar to Phosphoribosyltransferase (Fragment).
Os02g0666600	0.74		Harpin-induced 1 domain containing protein.
Os02g0667600	0.99		Hypothetical conserved gene.
Os02g0668000	1.03		Hypothetical protein.
Os02g0668100	1.21		Similar to Geranylgeranyl-diphosphate synthase.
Os02g0670900	0.53		Similar to amino acid transport protein.
Os02g0682300	1.11		RING-type E3 ligase, Negative regulation of cuticular wax biosynthesis, Drought stress response
Os02g0684400	0.79		Similar to OXS3 (OXIDATIVE STRESS 3).
Os02g0686700	1.21		Protein of unknown function DUF581 family protein.
Os02g0696500	0.77		Similar to Xyloglucan endotransglucosylase/hydrolasev protein 30 (Fragment).
Os02g0700700	-0.79		Disease resistance/zinc finger/chromosome condensation-like region domain containing protein.
Os02g0701300	-0.5	GRF	Growth-regulating factor, Regulation of grain shape and panicle length, Negative regulation of seed shattering
Os02g0705400	0.86		Similar to Pathogen induced protein 2-4.
Os02g0714700	0.81		Hypothetical protein.
Os02g0720200	-0.81		Similar to 65kD microtubule associated protein.
Os02g0735200	0.5		Cytosolic glutamine synthetase, Growth rate, Grain filling
Os02g0745600	0.69		Kelch related domain containing protein.
Os02g0747400	0.89	TCP	Similar to PCF1.
Os02g0753000	0.61		Similar to Trehalose-6-phosphate phosphatase.
Os02g0755900	0.86		UDP-glucuronosyl/UDP-glucosyltransferase domain containing protein.
Os02g0762400	-0.84		CDK inhibitor (CKI), Seed development
Os02g0769100	1.46		Auxin responsive SAUR protein family protein.
Os02g0773200	-1.14		UspA domain containing protein.
Os02g0787000	-0.59		Allergen V5/Tpx-1 related family protein.
Os02g0787700	-0.87		Hypothetical protein.
Os02g0788600	0.79		Hypothetical conserved gene.
Os02g0790500	0.7		Similar to trehalose-6-phosphate synthase.
Os02g0794500	-0.93		Similar to Serine carboxypeptidase II precursor (EC 3.4.16.6) (Carboxypeptidase D) (Bri1 suppressor 1) [Contains: Serine carboxypeptidase II chain A; Serine carboxypeptidase II chain B].
Os02g0799000	0.56	DBP	Similar to DNA-binding protein phosphatase 2C.
Os02g0807800	0.93		Hypothetical conserved gene.
Os02g0811800	2.18		Similar to Cinnamoyl-CoA reductase (EC 1.2.1.44).
Os02g0812500	0.64		Cyclin-like F-box domain containing protein.
Os02g0814200	-1.96		Similar to CER1.
Os03g0105300	0.85		Protein of unknown function DUF1677, Oryza sativa domain containing protein.
Os03g0106300	-0.88		Coiled-coil protein, Homologous chromosome pairing in meiosis
Os03g0111300	1.65		Nonspecific lipid-transfer protein 2 (nsLTP2) (7 kDa lipid transfer protein).
Os03g0116400	1.1		Similar to Membrane protein.
Os03g0118100	-1.29		Conserved hypothetical protein.
Os03g0120000	-0.65		Conserved hypothetical protein.
Os03g0123800	0.65		Similar to Hydrolase.
Os03g0124000	0.9	HB	Homeodomain-related domain containing protein.
Os03g0125800	0.63		Cystathionine beta-synthase, core domain containing protein.
Os03g0125900	0.51		Hypothetical conserved gene.
Os03g0126700	1.38		Similar to Barley stem rust resistance protein.
Os03g0128000	-0.56		FAS1 domain domain containing protein.
Os03g0133000	1.19	NAC	NAC transcription factor, Drought and salt stress tolerance, Modulation of ABA-mediated pathway
Os03g0135100	1.38		Glutathione S-transferase GSTF15.
Os03g0144200	0.64		Non-protein coding transcript.
Os03g0148000	1.05		Protein of unknown function DUF677 family protein.
Os03g0155300	-0.63		Similar to Alpha-expansin precursor.
Os03g0155900	0.7		Alpha-expansin OsEXPA18.
Os03g0157300	0.62		Protein of unknown function Cys-rich family protein.
Os03g0165800	0.74		Similar to Vesicle-associated membrane protein 725 (AtVAMP725).
Os03g0172100	-1.74		Similar to Leucine zipper protein.
Os03g0174400	-0.86	AP2-EREBP	Hypothetical conserved gene.
Os03g0180800	0.84	Tify	TIFY domain-containing transcriptional regulator, Salt and dehydration stress tolerance
Os03g0180900	1.75	Tify	Tify domain containing protein.
Os03g0181500	0.68		Similar to (Rice Genome Annotation Project) fiddlehead-like protein.
Os03g0182800	-1.67	AP2-EREBP	APETALA2/ethylene responsive factor, ERF transcription factor, Tolerance to drought and submergence stress
Os03g0182900	-0.99		Non-protein coding transcript.
Os03g0189100	0.85		Uncharacterised protein family UPF0503 domain containing protein.
Os03g0194900	1.13		Uncharacterised conserved protein UCP037471 domain containing protein.
Os03g0198600	1.36	HB	Homeodomain-leucine zipper transcription factor, Regulation of panicle exsertion
Os03g0207400	0.96		Similar to Protein phosphatase 2C-like.
Os03g0212800	1.06		Beta-glucosidase, ABA recycling, Drought tolerance, Control of photosynthesis
Os03g0216900	-1.13		Prefoldin domain containing protein.
Os03g0218400	0.83		Similar to Hexose transporter.
Os03g0222600	-0.73		Similar to caleosin.
Os03g0227800	0.85		Similar to cDNA clone:001-042-G02, full insert sequence.
Os03g0232000	0.81	bHLH	Cyclin-like F-box domain containing protein.
Os03g0233900	-1.02		Non-symbiotic hemoglobin 1 (rHb1) (ORYsa GLB1a).
Os03g0234000	-0.93		Non-symbiotic hemoglobin 3 (rHb3) (ORYsa GLB1c).
Os03g0245300	0.73		Similar to Hydroxyproline-rich glycoprotein DZ-HRGP precursor.
Os03g0246900	-0.85	LOB	Similar to LOB domain protein 16.
Os03g0255500	0.71		Similar to Phosphoenolpyruvate carboxykinase 4 (EC 4.1.1.49) (Fragment).
Os03g0259300	0.78		Non-protein coding transcript.
Os03g0270000	0.92		Protein of unknown function DUF296 domain containing protein.
Os03g0270800	0.69		Conserved hypothetical protein.
Os03g0271900	0.94		Peptidase aspartic, catalytic domain containing protein.
Os03g0274400	-0.81		Similar to GRF zinc finger family protein, expressed.
Os03g0305400	-1.02		UspA domain containing protein.
Os03g0307200	0.72		Nicotianamine synthase 2, Nicotianamine biosynthesis
Os03g0310800	0.67		Similar to Hypersensitive reaction associated Ca2+-binding protein.
Os03g0312500	0.69		Similar to SKIP interacting protein 23 (Fragment).
Os03g0314500	1.34		Hypothetical conserved gene.
Os03g0322900	1.86		Late embryogenesis abundant (LEA) protein, Abiotic stress tolerance
Os03g0326100	0.84		Phospholipid-transporting ATPase 1 (EC 3.6.3.1) (Aminophospholipid flippase 1).
Os03g0327600	-0.74		D-type euonymus-related lectin (EUL), Response to salt and drought stress, hormone treatment, Response to biotic treatment
Os03g0338000	0.62		Similar to alanine--glyoxylate aminotransferase 2.
Os03g0353400	0.53		Similar to Poly(A)-binding protein C-terminal interacting protein 6.
Os03g0370400	0.7		Protein of unknown function DUF679 family protein.
Os03g0371400	1.06		Cytochrome P450 family protein.
Os03g0382100	0.67		Thiolase-like, subgroup domain containing protein.
Os03g0399400	-0.76		Cyclin-like F-box domain containing protein.
Os03g0401300	-0.55		Similar to Sucrose synthase 1.
Os03g0409100	-0.71		Hypothetical conserved gene.
Os03g0416500	0.82		6-phosphogluconolactonase domain containing protein.
Os03g0422300	0.84		Conserved hypothetical protein.
Os03g0438900	0.86		Hypothetical protein.
Os03g0439800	0.77		Similar to predicted protein.
Os03g0559700	1.13		Conserved hypothetical protein.
Os03g0574600	-0.94		Conserved hypothetical protein.
Os03g0594100	0.91		Cytochrome P450 family protein.
Os03g0605300	1.61		Similar to Subtilisin-like protease (Fragment).
Os03g0626600	0.6	Orphans	Zinc finger, LIM-type domain containing protein.
Os03g0626700	0.88		Multi antimicrobial extrusion protein MatE family protein.
Os03g0638400	0.66		Similar to OSIGBa0153E02-OSIGBa0093I20.19 protein.
Os03g0638900	1		Cyclin-like F-box domain containing protein.
Os03g0641500	0.61		Plant lipid transfer protein/hydrophobic protein, helical domain domain containing protein.
Os03g0643700	1.15		Similar to GST6 protein (EC 2.5.1.18).
Os03g0644700	1.06		Conserved hypothetical protein.
Os03g0663400	1.42		Similar to Thaumatin-like protein.
Os03g0663500	1.11		Similar to Osmotin precursor.
Os03g0665200	-0.75		Protein of unknown function DUF581 family protein.
Os03g0666600	-0.89		UDP-glucuronosyl/UDP-glucosyltransferase family protein.
Os03g0670700	0.54		Similar to Glycine-rich protein.
Os03g0676300	0.84		Similar to cold shock protein-1.
Os03g0683800	-0.58		Similar to Proline-rich protein APG-like.
Os03g0687000	0.57		Nitrate transporter, Peptide transporter, osa-miR168a target gene, Acquisition and long-distance transport of nitrate, Regulation of seed vigor
Os03g0689100	0.79		Histidine acid phosphatase family protein.
Os03g0699000	2.16		Oleosin 18 kDa (OSE721).
Os03g0701200	1.54		Similar to Sugar-starvation induced protein (Fragment).
Os03g0703900	0.84		SNARE associated Golgi protein domain containing protein.
Os03g0709300	0.77		Similar to Chemocyanin precursor (Basic blue protein) (Plantacyanin).
Os03g0712400	0.63		Similar to atypical receptor-like kinase MARK.
Os03g0712800	0.65		Cytosolic glutamine synthetase
Os03g0715400	0.65		Membrane protein,Tapt1/CMV receptor domain containing protein.
Os03g0719000	0.92		MAP65/ASE1 family protein.
Os03g0725200	-0.87		Hypothetical protein.
Os03g0730500	0.83		Peptidase S10, serine carboxypeptidase family protein.
Os03g0734100	1.1		Conserved hypothetical protein.
Os03g0734200	0.76		Conserved hypothetical protein.
Os03g0751600	0.68		Similar to Circumsporozoite protein.
Os03g0762800	-0.74		Hypothetical conserved gene.
Os03g0765900	-0.89		PetM of cytochrome b6/f complex subunit 7 domain containing protein.
Os03g0766100	-0.63		10 kDa prolamin precursor.
Os03g0775000	-0.75		Leucine carboxyl methyltransferase domain containing protein.
Os03g0790900	0.61		Similar to Aldehyde oxidase-2.
Os03g0794000	1.13		Plant lipid transfer protein/Par allergen family protein.
Os03g0795300	0.75		Similar to Extensin protein-like.
Os03g0803500	-0.97		Similar to Prolyl 4-hydroxylase alpha-1 subunit-like protein.
Os03g0815100	0.87	NAC	Similar to OsNAC6 protein.
Os03g0821300	0.7		Similar to Protein phosphatase 2C 35.
Os03g0822000	0.62		Similar to Expansin-A7.
Os03g0826800	-0.79		Conserved hypothetical protein.
Os03g0845600	-1.03		Glycoside hydrolase, family 17 protein.
Os03g0849600	0.85		COG complex component, COG2 family protein.
Os03g0850900	0.77		Similar to Chemocyanin precursor (Basic blue protein) (Plantacyanin).
Os04g0103500	0.78		Serine/threonine protein kinase-related domain containing protein.
Os04g0105200	0.91		Similar to B0616E02-H0507E05.1 protein.
Os04g0117300	1.67		Similar to H0207B04.10 protein.
Os04g0180400	-0.68		Similar to Cytochrome P450 99A2.
Os04g0200700	1.2		Hypothetical protein.
Os04g0221300	1.16		Pentatricopeptide repeat domain containing protein.
Os04g0223300	0.92		Similar to Peroxisome type ascorbate peroxidase.
Os04g0223500	0.78		Dimethylaniline monooxygenase, N-oxide-forming domain containing protein.
Os04g0225700	-0.7		Similar to BURP domain-containing protein 5.
Os04g0268700	0.97		Eggshell protein family protein.
Os04g0289600	0.57		Allergen V5/Tpx-1 related family protein.
Os04g0295500	0.83		Conserved hypothetical protein.
Os04g0308400	-0.71		Similar to H0211A12.13 protein.
Os04g0321700	0.58		Similar to Serine carboxypeptidase I precursor (EC 3.4.16.5) (Carboxypeptidase C).
Os04g0338100	0.84		Similar to IN2-2 protein.
Os04g0349300	0.59		Non-protein coding transcript.
Os04g0356600	1.31		Similar to OSIGBa0105P02.3 protein.
Os04g0369000	0.9		PapD-like domain containing protein.
Os04g0372700	0.58		Similar to Quinone-oxidoreductase QR1 (Fragment).
Os04g0373400	0.64		Similar to MATE efflux family protein, expressed.
Os04g0386300	0.66		Similar to OSIGBa0148P16.3 protein.
Os04g0386500	0.63		Similar to OSIGBa0148P16.4 protein.
Os04g0388700	0.77		Similar to OSIGBa0096P03.3 protein.
Os04g0390700	1.38		Short-chain dehydrogenase/reductase SDR domain containing protein.
Os04g0390800	2.21		NAD(P)-binding domain containing protein.
Os04g0391500	0.54		Similar to ACR4.
Os04g0401700	0.97		Similar to Isoform 2 of Potassium transporter 1.
Os04g0402700	0.69		Hypothetical protein.
Os04g0403900	-1.67		Similar to H0502B11.1 protein.
Os04g0405900	-0.91		Similar to OSIGBa0142C11.2 protein.
Os04g0410400	0.71		Root cap family protein.
Os04g0411800	0.61		Similar to H0717B12.5 protein.
Os04g0412200	-1.98		Similar to Ferredoxin I.
Os04g0414500	1.24		Similar to H0622F05.2 protein.
Os04g0415100	0.71	OFP	Protein of unknown function DUF623, plant domain containing protein.
Os04g0423400	1.36		Similar to OSIGBa0076I14.3 protein.
Os04g0429400	0.76	bHLH	Helix-loop-helix DNA-binding domain containing protein.
Os04g0437300	0.89		Zinc finger, RING/FYVE/PHD-type domain containing protein.
Os04g0438200	0.58		Similar to H0315A08.10 protein.
Os04g0440300	0.74		Cyclin-like F-box domain containing protein.
Os04g0447700	1.15		Similar to Polyketide reductase.
Os04g0449200	0.95		Xyloglucan fucosyltransferase family protein.
Os04g0450100	1.43		Similar to H0818E04.16 protein.
Os04g0451000	1.19		Hypothetical protein.
Os04g0453200	0.9		Similar to H0505F09.4 protein.
Os04g0458300	0.66		Similar to OSIGBa0097P08.2 protein.
Os04g0458900	1.97		Similar to Pectin methylesterase-like protein.
Os04g0459000	-0.81		Multidrug-resistance(MDR)-like ATP Binding Cassette B (ABCB) transporter, P-glyco-protein, Auxin transport, Iron homeostasis
Os04g0461000	0.66	MYB	Similar to Myb-related transcription factor LBM1.
Os04g0474500	-0.9		Similar to Cyanogenic beta-glucosidase precursor (EC 3.2.1.21) (Linamarase) (Fragment).
Os04g0474700	0.85		Similar to OSIGBa0135C13.6 protein.
Os04g0482300	0.67	TRAF	Kelch related domain containing protein.
Os04g0494800	-0.93		Similar to OSIGBa0103O01.11 protein.
Os04g0495400	-0.95		DOMON domain containing protein.
Os04g0506300	-0.87		TMS membrane protein/tumour differentially expressed protein family protein.
Os04g0510900	2.17		Similar to Embryo-specific protein 1 (ATS1).
Os04g0513400	1.12		Similar to Beta-glucosidase.
Os04g0517500	-0.7		Similar to Phosphoenolpyruvate carboxylase kinase.
Os04g0521600	0.76		Similar to OSIGBa0131L05.8 protein.
Os04g0526600	1.51		Similar to Alpha-amylase/subtilisin inhibitor (RASI).
Os04g0526800	2.03		GRAM domain containing protein.
Os04g0527000	0.89		GRAM domain containing protein.
Os04g0533500	0.7		Cytochrome b561 family protein.
Os04g0535200	-0.58		Peptidase A1 domain containing protein.
Os04g0536300	-1.23	C2C2-YABBY	Transcription factor with zinc finger domain and helix-loop-helix domain (YABBY domain), Leaf development
Os04g0541700	0.84	HB	Homeodomain-leucine zipper (HD-Zip) protein, Transcription factor, ABA-mediated drought and salt tolerance
Os04g0546500	1.76		Similar to Oleosin.
Os04g0556000	0.62		Similar to heavy metal ATPase.
Os04g0556500	1.02		cis-Zeatin-O-glucosyltransferase, Catalyze O-glucosylation of cZ and cZ-riboside
Os04g0557500	1.01	bHLH	bHLH transcription factor, Homolog of the maize R/B gene, Regulation of anthocyanin pigmentation
Os04g0561200	-2.74		Similar to cellular retinaldehyde-binding/triple function, C-terminal.
Os04g0570000	-2.1		Cytochrome P450 family protein.
Os04g0583200	0.96		Conserved hypothetical protein.
Os04g0584100	0.89		Serine/threonine protein kinase domain containing protein.
Os04g0589800	1.84		Late embryogenesis abundant (LEA) group 1 family protein.
Os04g0606200	0.71		Similar to OSIGBa0113I13.1 protein.
Os04g0610600	1.77		Similar to Cor14b protein precursor.
Os04g0614600	0.62		Similar to OSIGBa0126B18.7 protein.
Os04g0615200	0.91		Hypothetical protein.
Os04g0623500	1.66		Similar to Peroxisomal (S)-2-hydroxy-acid oxidase GLO3.
Os04g0629200	0.61		Cupredoxin domain containing protein.
Os04g0631200	0.56		Similar to Xyloglucan endotransglycosylase (Fragment).
Os04g0631600	0.68		Basic helix-loop-helix dimerisation region bHLH domain containing protein.
Os04g0632100	0.44		S-locus receptor-like kinase RLK13.
Os04g0654500	0.58		Conserved hypothetical protein.
Os04g0654600	-0.66		Protein kinase, core domain containing protein.
Os04g0662900	1.05		RNA polymerase III transcriptional repressor, MAF1 domain containing protein.
Os04g0664500	0.96		Similar to H1005F08.2 protein.
Os04g0664900	1		Similar to H1005F08.5 protein.
Os04g0673800	2.49		Cupredoxin domain containing protein.
Os04g0677200	0.73		Similar to H0402C08.6 protein.
Os04g0677300	0.75		Harpin-induced 1 domain containing protein.
Os04g0688300	0.72		Haem peroxidase, plant/fungal/bacterial family protein.
Os04g0690500	0.58		Similar to CAA30371.1 protein (Fragment).
Os04g0690600	-0.97	ARF	Similar to Auxin response factor 13.
Os04g0690800	0.85		22-kDa Photosystem II protein, Photoprotection
Os04g0691100	0.82		Serine/threonine protein kinase, Hyperosmotic stress response
Os05g0102000	0.7		SAM dependent carboxyl methyltransferase family protein.
Os05g0103400	0.91		Protein of unknown function DUF3339 domain containing protein.
Os05g0120200	0.79		Similar to ATPase, coupled to transmembrane movement of substances.
Os05g0122700	1.46		Similar to Low-temperature induced protein lt101.2.
Os05g0134400	0.73		Similar to peroxidase 1.
Os05g0136900	-1.1		Transferase family protein.
Os05g0144100	0.67		WD40 repeat-like domain containing protein.
Os05g0158600	1.76		GA 2-oxidase1, GA metabolism
Os05g0162000	1.67		Similar to Peroxidase (Fragment).
Os05g0169300	0.55		Similar to Tryptophan aminotransferase.
Os05g0171900	1.28		Similar to Lactoylglutathione lyase.
Os05g0176700	0.74		Conserved hypothetical protein.
Os05g0178300	1.22		Similar to Cadmium tolerant 1.
Os05g0179300	0.81		Transferase family protein.
Os05g0191500	0.71		Similar to stem 28 kDa glycoprotein.
Os05g0195700	-0.6	MYB-related	Similar to Transcription factor MYBS2.
Os05g0197300	0.97		IQ calmodulin-binding region domain containing protein.
Os05g0206200	-0.59		Similar to Myb-like DNA-binding domain containing protein.
Os05g0223200	0.98		Similar to Glycine-rich RNA-binding protein GRP2A.
Os05g0244700	0.61		Aminotransferase, class IV family protein.
Os05g0270000	-0.57		Ribosomal protein L25 family protein.
Os05g0291600	-0.69		Hypothetical conserved gene.
Os05g0305900	0.79		Protein kinase, core domain containing protein.
Os05g0319800	0.98		Similar to Plasma membrane H+ ATPase.
Os05g0320800	-0.93		Hypothetical protein.
Os05g0324700	0.73		Conserved hypothetical protein.
Os05g0332300	-0.62		Similar to CBL-interacting protein kinase 2.
Os05g0343400	0.94	WRKY	WRKY transcription factor, Disease resistance, Defense response
Os05g0345500	-1.59	TRAF	BTB/POZ domain containing protein.
Os05g0349800	2.03		Similar to Embryonic abundant protein 1.
Os05g0361500	0.67		Similar to Pectinesterase.
Os05g0361700	-1.26	AP2-EREBP	Similar to ethylene responsive element binding protein 2.
Os05g0376800	1.04		Gibberellin regulated protein family protein.
Os05g0399100	0.74		Similar to Endo-1,3;1,4-beta-D-glucanase.
Os05g0399200	-0.94		Similar to Endo-1,3;1,4-beta-D-glucanase precursor (EC 3.2.1.-).
Os05g0399700	0.79		Chitinase (EC 3.2.1.14).
Os05g0407100	-1.06		Four F5 protein family protein.
Os05g0410200	0.58		Alpha/beta hydrolase fold-3 domain containing protein.
Os05g0410800	-0.65		TGF-beta receptor, type I/II extracellular region family protein.
Os05g0421600	1.41	NAC	No apical meristem (NAM) protein domain containing protein.
Os05g0424700	-0.82		High-affinity copper transport protein, Modulation of copper redistribution
Os05g0426000	0.95		MtN3 and saliva related transmembrane protein family protein.
Os05g0442000	0.59		Hypothetical conserved gene.
Os05g0447200	-0.61		Similar to AUX1-like protein.
Os05g0449200	0.84		Transferase family protein.
Os05g0468400	-1.09		Domain of unknown function DUF1618 domain containing protein.
Os05g0469600	-1.62		Similar to Pyruvate decarboxylase (Fragment).
Os05g0473500	0.7		Similar to protein binding protein.
Os05g0474700	-0.99		Conserved hypothetical protein.
Os05g0475400	1.16		Similar to Alanine:glyoxylate aminotransferase-like protein (Fragment).
Os05g0476700	0.6		U-box E3ubiquitin ligase, Positive regulation of cold stress response
Os05g0477900	0.75		Similar to nonspecific lipid-transfer protein.
Os05g0491400	0.74		Similar to LRR protein.
Os05g0494200	0.56		Similar to Cystatin (Fragment).
Os05g0495300	0.64		Conserved hypothetical protein.
Os05g0495900	0.83		Similar to Beta-1,3-glucanase precursor (Fragment).
Os05g0509500	1.07		Similar to Signal recognition particle 54 kDa protein 2 (SRP54).
Os05g0519700	-0.56		Heat shock protein 101.
Os05g0542500	2.06		LEA-like protein.
Os05g0543000	-0.64		Pectinesterase inhibitor domain containing protein.
Os05g0545300	1.22		Serine/threonine protein kinase domain containing protein.
Os05g0549800	0.68	AP2-EREBP	Similar to DNA-binding protein RAV1.
Os05g0552700	0.7		UDP-glucuronosyl/UDP-glucosyltransferase family protein.
Os05g0555700	0.88		Conserved hypothetical protein.
Os05g0570200	-0.61		Protein of unknown function DUF295 domain containing protein.
Os05g0574600	-0.97		Similar to 3-ketoacyl-CoA synthase.
Os05g0576700	0.98		Oleosin family protein.
Os05g0582500	0.6		Peptidase S10, serine carboxypeptidase domain containing protein.
Os05g0583000	0.64	WRKY	Similar to WRKY8.
Os05g0585400	-0.87		Similar to Protein ABIL1.
Os05g0591900	0.82		Non-protein coding transcript.
Os05g0597700	1.47		Conserved hypothetical protein.
Os06g0101100	-0.64		Nicotinamide N-methyltransferase, putative domain containing protein.
Os06g0111400	0.5		Similar to predicted protein.
Os06g0125200	-1.91		Protein of unknown function DUF581 family protein.
Os06g0129900	0.59		Similar to Cytochrome P450 CYPD.
Os06g0131300	0.6		Arginine decarboxylase, Chilling stress response
Os06g0132600	0.72		Repair protein Rad1/Rec1 domain containing protein.
Os06g0134433	-0.7		Non-protein coding transcript.
Os06g0135900	0.9		Similar to Sec1p-like protein 2 (Fragment).
Os06g0140200	0.62		Leucine-rich repeat, plant specific containing protein.
Os06g0140900	1.39		Sigma factor, regions 3 and 4 domain containing protein.
Os06g0141700	-1.28		Similar to Early nodulin.
Os06g0142200	-1.99		Similar to cDNA clone:J033147G13, full insert sequence.
Os06g0142300	-1.97		Early nodulin 93 ENOD93 protein family protein.
Os06g0142350	-0.84		Similar to Early nodulin.
Os06g0142400	-0.7		Early nodulin.
Os06g0143100	0.89		Similar to Cadmium tolerant 1.
Os06g0144900	0.89		Pectate lyase/Amb allergen domain containing protein.
Os06g0146100	1.21		NB-ARC domain containing protein.
Os06g0147000	0.63		Conserved hypothetical protein.
Os06g0152800	0.83		Conserved hypothetical protein.
Os06g0198900	-0.86		Tyrosine protein kinase domain containing protein.
Os06g0209700	-0.6		Conserved hypothetical protein.
Os06g0212500	0.84		Xyloglucan fucosyltransferase domain containing protein.
Os06g0215900	0.95		Similar to 12-oxophytodienoic acid reductase.
Os06g0216300	1.27		Similar to 12-oxophytodienoic acid reductase.
Os06g0218800	-1.2		Uncharacterised protein family UPF0503 domain containing protein.
Os06g0226500	-0.78	bHLH	Helix-loop-helix protein, Brassinosteroid signaling
Os06g0232300	-0.95		PIN protein, Auxin efflux carrier, Auxin transport and signaling, Root, shoot and inflorescence development
Os06g0239100	0.72		Peptidase M10A and M12B, matrixin and adamalysin family protein.
Os06g0247500	-0.63		Pyrophosphate-fructose 6-phosphate 1-phosphotransferase (PFP) beta subunit, Regulation of carbon metabolism during grain filling
Os06g0247900	0.72		Similar to Endo-beta-1,4-glucanase precursor (EC 3.2.1.4).
Os06g0251200	0.66	TRAF	Kelch related domain containing protein.
Os06g0253100	-0.68		Heat shock protein Hsp20 domain containing protein.
Os06g0269300	-0.71		Six-bladed beta-propeller, TolB-like domain containing protein.
Os06g0271000	1.07		UDP-glucuronosyl/UDP-glucosyltransferase domain containing protein.
Os06g0292100	-1.11		Hypothetical conserved gene.
Os06g0306300	1.73		Haem peroxidase domain containing protein.
Os06g0336200	-0.79		Similar to cDNA clone:001-035-G09, full insert sequence.
Os06g0338900	0.6		Bacterial transferase hexapeptide repeat domain containing protein.
Os06g0349800	0.66		Conserved hypothetical protein.
Os06g0360600	1.34		Similar to OSIGBa0104J13.3 protein.
Os06g0362100	0.89		Conserved hypothetical protein.
Os06g0367500	1.15		Similar to B-cell receptor-associated protein 31-like containing protein.
Os06g0470000	0.84		Glycosyltransferase AER61, uncharacterized domain containing protein.
Os06g0519400	0.85	C3H	Zinc finger, CCCH-type domain containing protein.
Os06g0520600	0.74	C3H	Similar to Zinc finger CCCH type domain containing protein ZFN-like 1.
Os06g0528600	0.97		Spermine synthase, Spermidine synthase, Negative regulation of seed germination, grain size, and grain yield, Chilling response
Os06g0531400	-0.71		Protein of unknown function DUF231 domain containing protein.
Os06g0537600	0.71		Zinc finger, RING/FYVE/PHD-type domain containing protein.
Os06g0545900	0.97		Protein of unknown function DUF246, plant family protein.
Os06g0546000	-0.97		Hypothetical protein.
Os06g0546500	0.99		Similar to Class III peroxidase GvPx2b (Fragment).
Os06g0547400	1.26		Similar to Peroxidase P7 (EC 1.11.1.7) (TP7).
Os06g0549600	0.75		FAD-linked oxidase, FAD-binding, subdomain 2 domain containing protein.
Os06g0557100	0.85		Serine/threonine protein kinase domain containing protein.
Os06g0560000	-0.56		Ferroportin1 family protein.
Os06g0561000	0.91		Myo-inositol oxygenase, Drought stress tolerance
Os06g0582600	1.39		Similar to Cysteine proteinase.
Os06g0584400	1.03		Non-protein coding transcript.
Os06g0589300	0.61		ABC transporter-like domain containing protein.
Os06g0592500	-1.21	MBF1	Similar to Ethylene-responsive transcriptional coactivator.
Os06g0594100	0.95		Similar to predicted protein.
Os06g0597000	0.56	AUX/IAA	Similar to Auxin-responsive protein IAA23.
Os06g0602500	1.03		Serine/threonine protein kinase-related domain containing protein.
Os06g0613600	0.69		Cytochrome P450 family protein.
Os06g0636800	0.57		Conserved hypothetical protein.
Os06g0650700	1.14		Conserved hypothetical protein.
Os06g0655200	0.91		Pollen allergen Lol p2 family protein.
Os06g0662200	0.85	bZIP	Basic leucine zipper (bZIP) transcription factor, Negative regulator of cold and drought stress response
Os06g0664300	0.82		Similar to Vacuolar sorting receptor 6 precursor (AtVSR6) (Epidermal growth factor receptor-like protein 6) (AtELP6) (BP80-like protein d) (AtBP80d).
Os06g0670300	0.88	G2-like	MYB-like transcription factor, Regulation of plant height, Tolerance to cadmium stress
Os06g0672400	-0.93		Protein of unknown function DUF640 domain containing protein.
Os06g0675200	-0.81		Regulation of grain length
Os06g0676700	-0.73		Similar to High pI alpha-glucosidase.
Os06g0678500	-0.87		Hypothetical conserved gene.
Os06g0679200	-1.03		Non-protein coding transcript.
Os06g0681200	1.42		Cupredoxin domain containing protein.
Os06g0683100	0.67		NAD(P)-binding domain containing protein.
Os06g0684500	-0.76		Conserved hypothetical protein.
Os06g0695300	0.81		Haem peroxidase, plant/fungal/bacterial family protein.
Os06g0697000	0.66		Similar to Xyloglucan endo-transglucosylase/hydrolase 1.
Os06g0704300	0.68	C3H	CCCH-type zinc finger protein, Negative regulator of the brassinosteroid (BR) response, Control of rice architecture via BR signaling
Os06g0706000	1.31		Hypothetical protein.
Os06g0714800	-1.18		Protein of unknown function DUF581 family protein.
Os06g0726100	0.81		Similar to Seed chitinase-c.
Os06g0727700	0.85		Protein of unknown function DUF707 family protein.
Os07g0106200	0.61		Similar to Monosaccharide transporter 3.
Os07g0123800	0.85		Uncharacterised conserved protein UCP031279 domain containing protein.
Os07g0130200	0.89		Similar to Resistance protein candidate (Fragment).
Os07g0131600	0.61		Similar to Monosaccharide transporter.
Os07g0133100	1.23		Concanavalin A-like lectin/glucanase, subgroup domain containing protein.
Os07g0138400	-0.89	C3H	CCCH-type zinc finger protein, Drought tolerance
Os07g0142300	1.21		Similar to Mucin-2.
Os07g0142500	1.1		Conserved hypothetical protein.
Os07g0142600	1.4		Similar to Vegetative cell wall protein gp1.
Os07g0143900	-0.73		Conserved hypothetical protein.
Os07g0154300	-0.48		Conserved hypothetical protein.
Os07g0165100	0.96		Similar to predicted protein.
Os07g0170000	0.81		Similar to Brn1-like protein.
Os07g0179000	0.63		Pentatricopeptide repeat domain containing protein.
Os07g0181500	-0.76		Protein of unknown function DUF506, plant family protein.
Os07g0191600	-0.7		Half-size ABC transporter, Mycorrhizal arbuscule formation
Os07g0194300	0.91		Hypothetical protein.
Os07g0194500	-0.78		2OG-Fe(II) oxygenase domain containing protein.
Os07g0200900	0.79		Similar to Protein SHORT-ROOT 2.
Os07g0206600	0.89		Similar to Hexose transporter.
Os07g0212200	0.73		Similar to MRNA-binding protein (Fragment).
Os07g0232800	1.06		Similar to Zinc transporter protein ZIP1.
Os07g0241500	1.04		UDP-glucuronosyl/UDP-glucosyltransferase family protein.
Os07g0247000	0.77		Pectinesterase inhibitor domain containing protein.
Os07g0250900	0.63		Harpin-induced 1 domain containing protein.
Os07g0264000	1.06		Conserved hypothetical protein.
Os07g0294800	0.77		Similar to regulatory protein.
Os07g0409500	-0.77		BTB/POZ fold domain containing protein.
Os07g0410700	-0.68	AP2-EREBP	Similar to Ethylene-responsive element binding protein 1.
Os07g0418500	1		Similar to Cytochrome P450.
Os07g0422100	-0.78		AWPM-19-like family protein.
Os07g0438600	1.59		Proteinase inhibitor I9, subtilisin propeptide domain containing protein.
Os07g0489000	0.7		Plant lipid transfer protein/Par allergen family protein.
Os07g0509800	1.05		Similar to adenosine 5'-phosphosulfate reductase 2.
Os07g0510400	0.63		UDP-glucuronosyl/UDP-glucosyltransferase family protein.
Os07g0516600	-0.66		Multi antimicrobial extrusion protein MatE family protein.
Os07g0534000	0.88		Similar to permeases of the major facilitator superfamily.
Os07g0534500	1.64		Gnk2-homologous domain domain containing protein.
Os07g0540100	0.63		Serine/threonine protein kinase-related domain containing protein.
Os07g0548800	0.82		Conserved hypothetical protein.
Os07g0559700	0.63		Similar to Monosaccharide transporter 3.
Os07g0564500	0.78		Pyridine nucleotide-disulphide oxidoreductase, NAD-binding region domain containing protein.
Os07g0564600	0.58		Similar to Secretory carrier membrane protein.
Os07g0565800	0.88		Similar to LLA-115.
Os07g0575600	0.67		Similar to Lectin-like receptor kinase 7;2.
Os07g0577600	0.95		Similar to Chlorophyll a-b binding protein.
Os07g0580700	-0.62		Integrin alpha chain, C-terminal cytoplasmic region, conserved site domain containing protein.
Os07g0583600	0.45	GRAS	Similar to Chitin-inducible gibberellin-responsive protein 2.
Os07g0584100	0.43		Similar to MAP kinase-like protein.
Os07g0584200	0.84		BTB/POZ fold domain containing protein.
Os07g0587200	-1.03		NPH3 domain containing protein.
Os07g0600700	-1.49		X8 domain containing protein.
Os07g0602600	0.8		Similar to RNA binding protein.
Os07g0622400	0.77		Hypothetical protein.
Os07g0635500	1.34		Similar to Cytochrome P450.
Os07g0638300	2.11		Similar to 1-Cys peroxiredoxin.
Os07g0638400	1.3		Similar to 1-Cys peroxiredoxin.
Os07g0639000	-1.39		Similar to Class III peroxidase 46.
Os07g0639400	2.24		Similar to Peroxidase 1.
Os07g0643000	1.16		Alpha/beta hydrolase fold-3 domain containing protein.
Os07g0645000	-0.83		Allergen V5/Tpx-1 related family protein.
Os07g0645300	0.79		Protein of unknown function DUF679 family protein.
Os07g0646800	0.88		Similar to Avr9/Cf-9 rapidly elicited protein 231.
Os07g0668300	0.81		Lipase, GDSL domain containing protein.
Os07g0680400	0.63	WRKY	WRKY transcription factor, Drought tolerance
Os07g0680600	0.58		Hypothetical conserved gene.
Os07g0681400	1.09		Similar to Calcium-binding protein CAST.
Os07g0684100	-0.67		Similar to Thioredoxin-like 1.
Os07g0686800	0.87		Similar to Serine/threonine protein kinase-like.
Os07g0690200	-0.59		Protein of unknown function DUF3511 domain containing protein.
Os07g0691600	0.65		Similar to Alcohol dehydrogenase (Fragment).
Os07g0695100	0.84	Pseudo ARR-B	Pseudo response regulator, Heading date, Long-day repression
Os08g0100300	-0.61		Non-protein coding transcript.
Os08g0104900	0.6		Protein of unknown function DUF6, transmembrane domain containing protein.
Os08g0108100	0.67		Pectinesterase inhibitor domain containing protein.
Os08g0112300	1.25		Transferase domain containing protein.
Os08g0112900	0.89		Lipase, GDSL domain containing protein.
Os08g0113900	-1.32		Conserved hypothetical protein.
Os08g0128000	-0.89		Galactose oxidase/kelch, beta-propeller domain containing protein.
Os08g0136700	0.86		Protein of unknown function DUF26 domain containing protein.
Os08g0137400	0.95		Cupredoxin domain containing protein.
Os08g0137900	0.57		Similar to Chemocyanin precursor (Basic blue protein) (Plantacyanin).
Os08g0148600	0.66		Similar to Endoribonuclease Dicer homolog 3a.
Os08g0151300	0.99	MYB	Myb transcription factor domain containing protein.
Os08g0174000	1.14		Hypothetical protein.
Os08g0176900	0.63	bZIP	Similar to Transcription factor HBP-1b(C38) (Fragment).
Os08g0178400	-0.61		Non-protein coding transcript.
Os08g0189900	0.75		Germin-like protein 8-10, Disease resistance
Os08g0198000	0.77	WRKY	HAT dimerisation domain containing protein.
Os08g0201700	-0.74		Protein kinase-like domain domain containing protein.
Os08g0205800	1.35		Hypothetical conserved gene.
Os08g0229601	-0.59		Hypothetical conserved gene.
Os08g0232700	0.95		Exo70 exocyst complex subunit family protein.
Os08g0244800	0.57		Non-protein coding transcript.
Os08g0269700	1.18		Conserved hypothetical protein.
Os08g0322500	-1.1		Hypothetical conserved gene.
Os08g0331000	0.93		Conserved hypothetical protein.
Os08g0331800	0.83		Conserved hypothetical protein.
Os08g0335600	1.04		Protein of unknown function DUF568, DOMON-like domain containing protein.
Os08g0359000	0.7		Similar to APE1.
Os08g0366000	0.56		Phosphoenolpyruvate carboxylase.
Os08g0382800	0.77		Hypothetical conserved gene.
Os08g0386200	0.79	WRKY	WRKY transcription factor 69.
Os08g0391300	0.64		Conserved hypothetical protein.
Os08g0397800	0.9		Conserved hypothetical protein.
Os08g0410900	-0.59		Hypothetical gene.
Os08g0412800	1.03		Protein of unknown function DUF1262 family protein.
Os08g0420800	0.6		Hypothetical protein.
Os08g0445700	1.39		Similar to Trehalose-6-phosphate synthase.
Os08g0450200	0.78		Similar to Pectin methylesterase (Fragment).
Os08g0467500	1.63		Abscisic acid and stress inducible (A22) gene.
Os08g0468100	-0.77		Similar to Nitrate reductase.
Os08g0474500	1.08		Conserved hypothetical protein.
Os08g0475100	0.89		Alpha/beta hydrolase fold-3 domain containing protein.
Os08g0480400	-1.31		Similar to cupin, RmlC-type.
Os08g0482600	1.32		Cupredoxin domain containing protein.
Os08g0482700	1.02		Conserved hypothetical protein.
Os08g0497300	-0.5		Similar to phosphatidylinositol transporter/ transporter.
Os08g0502000	0.58		Conserved hypothetical protein.
Os08g0502700	0.63		Similar to serine--glyoxylate aminotransferase.
Os08g0504800	-0.57		Similar to protein kinase.
Os08g0507100	0.96		Cytochrome P450 family protein.
Os08g0507702	0.58		Cytochrome P450 family protein.
Os08g0508000	1.36		Cytochrome P450 family protein.
Os08g0514100	1.34		Legume lectin, beta chain domain containing protein.
Os08g0525700	-0.85		Conserved hypothetical protein.
Os08g0526100	0.66		NAD(P)-binding domain containing protein.
Os08g0526200	0.62		Conserved hypothetical protein.
Os08g0528200	0.84		Conserved hypothetical protein.
Os08g0529800	0.59		Alpha/beta hydrolase fold-1 domain containing protein.
Os08g0535200	2.77		Sugar transporter, A member of the MtN3 gene family, Host disease-susceptibility gene for bacterial blight
Os08g0537900	0.57	AP2-EREBP	Hypothetical conserved gene.
Os08g0538600	0.71		Stress up-regulated Nod 19 family protein.
Os08g0562300	-0.77	C2H2	Zinc finger, C2H2-type domain containing protein.
Os08g0565700	-0.64	SET	SET domain containing protein.
Os09g0110100	-0.89		Protein kinase, core domain containing protein.
Os09g0127700	0.94		Conserved hypothetical protein.
Os09g0243200	1.23		Zinc finger, RING/FYVE/PHD-type domain containing protein.
Os09g0244200	1.06		Similar to Metallothionein type 1.
Os09g0255000	0.63		Similar to Cell wall invertase (EC 3.2.1.26).
Os09g0267400	1.03		Harpin-induced 1 domain containing protein.
Os09g0279200	1.15		Conserved hypothetical protein.
Os09g0283600	1.08		Zinc finger, C6HC-type domain containing protein.
Os09g0286600	1.02	AP2-EREBP	Pathogenesis-related transcriptional factor and ERF domain containing protein.
Os09g0324000	1.91		Similar to Oleosin.
Os09g0325700	1.6		Protein phosphatase 2C, Abiotic stress response, Early panicle development
Os09g0332100	0.81		Conserved hypothetical protein.
Os09g0332700	1.34		Hypothetical conserved gene.
Os09g0334500	0.9	WRKY	WRKY transcription factor, Tolerance to phosphate starvation, Regulator of Fe starvation and cold stress
Os09g0347300	1.02		Exo70 exocyst complex subunit family protein.
Os09g0366500	1.54		Conserved hypothetical protein.
Os09g0370300	0.93		Similar to Iron sulfur subunit of succinate dehydrogenase (Truncated) and ribosomal protein S14 precursor.
Os09g0396900	0.89		Vacuolar membrane transporter, Fe and Zn translocation between flag leaves and seeds
Os09g0399800	1.32		Cinnamyl alcohol dehydrogenase (EC 1.1.1.195).
Os09g0403000	1.44		Conserved hypothetical protein.
Os09g0411900	1.11	NAC	Similar to NAC-domain containing protein 18 (ANAC018) (NO APICAL MERISTEM protein) (AtNAM).
Os09g0417800	1.18	WRKY	Splicing variant of OsWRKY62, Pathogen defense
Os09g0420300	0.79		Methyladenine glycosylase domain containing protein.
Os09g0421300	0.62		Phospholipase D lambda.
Os09g0425900	0.7		Similar to Senescence-associated protein 5.
Os09g0429300	0.61		Non-protein coding transcript.
Os09g0432900	0.99		Glycosyl transferase, family 31 protein.
Os09g0433700	1.11		Similar to Pectin methylesterase (Fragment).
Os09g0440700	-0.66		Ctr copper transporter family protein.
Os09g0442100	0.59		Protein kinase, core domain containing protein.
Os09g0442900	0.68		Similar to Axi 1 (Auxin-independent growth promoter)-like protein.
Os09g0454600	1.62		Similar to Mitochondrial phosphate transporter (Fragment).
Os09g0456800	0.87	HSF	Similar to Heat stress transcription factor Spl7 (Heat shock transcription factor) (Heat shock factor RHSF10).
Os09g0457800	-0.97		Alpha-amylase isozyme 3C precursor (EC 3.2.1.1) (1,4-alpha-D-glucan glucanohydrolase).
Os09g0470500	-1.14	HB	Homeodomain leucine zipper protein.
Os09g0471000	-0.72		Similar to cupin, RmlC-type.
Os09g0471400	1.02		Similar to WAK80 - OsWAK receptor-like protein kinase.
Os09g0471800	1.12		Similar to WAK80 - OsWAK receptor-like protein kinase.
Os09g0476800	-0.68		FAS1 domain domain containing protein.
Os09g0478300	-0.63		Similar to Cellulose synthase-like protein E6.
Os09g0493000	1.68		Conserved hypothetical protein.
Os09g0498200	0.81		Hypothetical protein.
Os09g0498400	0.64		Non-protein coding transcript.
Os09g0511600	0.87		Glycoside hydrolase, family 1 protein.
Os09g0520800	0.94		Glycoside hydrolase, family 29 (alpha-L-fucosidase) protein.
Os09g0532700	0.63		Rossmann-like alpha/beta/alpha sandwich fold domain containing protein.
Os09g0535900	0.65		Similar to Ki1 protein.
Os09g0555500	0.86		Similar to Chloroplast phytoene synthase 3.
Os09g0555700	-0.64	C2H2	Zinc finger, C2H2-type domain containing protein.
Os09g0557900	-1.12		Similar to Protein phosphatase 2C gamma isoform (EC 3.1.3.16) (PP2C-gamma) (Protein phosphatase magnesium-dependent 1 gamma) (Protein phosphatase 1C) (Fibroblast growth factor inducible protein 13) (FIN13).
Os09g0560900	0.68	C2H2	C2H2 zinc finger protein, Transcription factor, Regulation of flowering time
Os09g0564600	0.64		Peptidase C1A, papain family protein.
Os10g0101100	0.6		Peptidase S10, serine carboxypeptidase family protein.
Os10g0109300	0.59		Similar to Peroxidase 54.
Os10g0134900	-1.03		NB-ARC domain containing protein.
Os10g0136100	0.71		Similar to Hv1LRR2.
Os10g0139300	0.72		F-box domain containing protein, Regulation of seed development
Os10g0148400	0.6		Similar to POT family protein.
Os10g0155100	-0.89		Curculin-like (mannose-binding) lectin domain containing protein.
Os10g0162400	0.69		Protein of unknown function DUF869, plant family protein.
Os10g0189600	0.45		Pyridoxal phosphate-dependent transferase, major region, subdomain 1 domain containing protein.
Os10g0190500	0.79		Protein of unknown function DUF594 family protein.
Os10g0194200	0.92		Similar to Mannitol dehydrogenase.
Os10g0200700	0.58		Conserved hypothetical protein.
Os10g0208500	0.68		Hypothetical protein.
Os10g0330600	0.92		Glycoside hydrolase, family 35 protein.
Os10g0349300	1.31		Similar to Root-specific protein (RCc2 protein).
Os10g0351600	1.01		Glycoside hydrolase, family 10 domain containing protein.
Os10g0370500	0.84		Glycoside hydrolase, catalytic core domain containing protein.
Os10g0378100	1.06		Similar to Cytochrome P450 family protein, expressed.
Os10g0392400	0.99	Tify	Tify domain containing protein.
Os10g0394200	-0.62		Similar to subtilase family protein.
Os10g0401000	-1.18		Conserved hypothetical protein.
Os10g0407200	-0.85		Protein of unknown function DUF962 family protein.
Os10g0418100	0.98		Calcium-transporting ATPase, Salinity stress tolerance
Os10g0430200	0.5		Similar to Sinapyl alcohol dehydrogenase.
Os10g0444700	0.65		Similar to Phosphate transporter 6.
Os10g0445900	-0.7	Orphans	Conserved hypothetical protein.
Os10g0446400	0.88		AT-rich interaction region domain containing protein.
Os10g0466800	0.65		Conserved hypothetical protein.
Os10g0491400	1.14		Conserved hypothetical protein.
Os10g0492500	0.66		Similar to Tonoplast membrane integral protein ZmTIP3-1.
Os10g0496000	1.32	C2C2-Dof	Zinc finger, Dof-type family protein.
Os10g0504500	1.15		Conserved hypothetical protein.
Os10g0510500	0.99		Auxin responsive SAUR protein family protein.
Os10g0515400	-0.67		Similar to Transposon protein.
Os10g0517500	0.89		Cys/Met metabolism, pyridoxal phosphate-dependent enzyme domain containing protein.
Os10g0521400	0.85		Alpha/beta hydrolase fold-1 domain containing protein.
Os10g0522400	1.02		Cyclin-like F-box domain containing protein.
Os10g0522500	1.15		Conserved hypothetical protein.
Os10g0527800	1.34		Similar to Tau class GST protein 3.
Os10g0528100	1.23		Similar to Glutathione S-transferase GST 42 (EC 2.5.1.18) (Fragment).
Os10g0528200	0.82		Similar to Glutathione S-transferase TSI-1 (EC 2.5.1.18) (Glutathione S- transferase 1).
Os10g0528300	2.03		Tau class GST protein 4.
Os10g0528400	1.14		Glutathione S-transferase, C-terminal-like domain containing protein.
Os10g0530500	1.15		Similar to Glutathione-S-transferase Cla47.
Os10g0531900	1.19	bZIP	Similar to BZIP-like protein.
Os10g0536400	1.14		Similar to Oxidoreductase, 2OG-Fe oxygenase family protein, expressed.
Os10g0548100	1.41		Similar to DM280 protein.
Os10g0550900	0.89		Proline oxidase domain containing protein.
Os10g0555100	0.57		Similar to DNA chromosome 4, ESSA I CONTIG fragment NO. 6 (Glucosyltransferase like protein).
Os10g0561200	0.92		Similar to CigA protein.
Os10g0565150	0.88		Hypothetical gene.
Os10g0568900	1.51		Similar to Catalytic/ hydrolase.
Os10g0578050	-0.73		Hypothetical protein.
Os11g0109000	-0.76		Protein phosphatase 2C domain containing protein.
Os11g0109400	1.24		Cation/H+ exchanger domain containing protein.
Os11g0112000	-1.26		Similar to Hypoxia induced protein conserved region containing protein, expressed.
Os11g0114300	1		Conserved hypothetical protein.
Os11g0115350	1.36		Similar to Non-specific lipid-transfer protein 2.
Os11g0115400	1.39		Lipid transfer protein LPT IV.
Os11g0130200	0.7		Protein of unknown function DUF309 family protein.
Os11g0135900	0.58		Similar to carbohydrate transporter/ sugar porter/ transporter.
Os11g0152700	-0.81	bZIP	Similar to Transcription factor HBP-1b(C38) (Fragment).
Os11g0153000	1.79		Conserved hypothetical protein.
Os11g0155100	0.88		Similar to F-box domain containing protein.
Os11g0155500	-0.7		Similar to Amino acid permease family protein, expressed.
Os11g0177400	1.05		Similar to ATPase, coupled to transmembrane movement of substances.
Os11g0181200	2.27		Hypothetical protein.
Os11g0184900	0.58	NAC	NAC-type transcription factor, Regulation of stress-inducible genes, Stress tolerance
Os11g0197500	0.66		Conserved hypothetical protein.
Os11g0198200	0.7		Conserved hypothetical protein.
Os11g0212900	0.89		Serine/threonine protein kinase-related domain containing protein.
Os11g0213000	0.77		Similar to Protein kinase domain containing protein, expressed.
Os11g0238400	-0.69		Protein of unknown function DUF3475 domain containing protein.
Os11g0244200	0.64		Similar to Pisum sativum 17.9 kDa heat shock protein (hsp17.9) (Fragment).
Os11g0245500	-1.16		Lipid-binding START domain containing protein.
Os11g0282300	0.71		Protein of unknown function DUF1685 domain containing protein.
Os11g0283500	0.8		TGF-beta receptor, type I/II extracellular region family protein.
Os11g0287000	0.62		Conserved hypothetical protein.
Os11g0294400	0.73		Similar to WW domain containing protein, expressed.
Os11g0296500	0.61		Zinc finger, CCHC retroviral-type domain containing protein.
Os11g0303400	1.05		Similar to Small GTP-binding protein OsRac2.
Os11g0441900	1.17		Protein kinase, core domain containing protein.
Os11g0444700	-0.6		Octicosapeptide/Phox/Bem1p domain containing protein.
Os11g0451700	1.22		Similar to Dehydrin DHN1 (M3) (RAB-17 protein).
Os11g0481600	1.18		Conserved hypothetical protein.
Os11g0582300	0.52		Similar to root hair defective 3 GTP-binding (RHD3) family protein.
Os11g0586100	0.85		Similar to protein kinase family protein.
Os11g0591200	0.82		Similar to 3-ketoacyl-CoA synthase.
Os11g0594400	1.63		Cyclin-like F-box domain containing protein.
Os11g0594800	1.49		Protein of unknown function DUF538 family protein.
Os11g0608300	-0.88		Barley stem rust resistance protein.
Os11g0614500	0.74		Similar to Patatin-like protein.
Os11g0616100	1.45		Similar to Protein kinase domain containing protein, expressed.
Os11g0619000	0.99		Hypothetical protein.
Os11g0621825	-1.39		Similar to Universal stress protein 1561.
Os11g0648400	0.58		Protein of unknown function DUF3615 domain containing protein.
Os11g0656601	-1.18		Similar to AT.I.24-1 protein (Fragment).
Os11g0658800	0.62		Pectin lyase fold/virulence factor domain containing protein.
Os11g0682501	0.97		Disease resistance protein domain containing protein.
Os11g0687800	0.82		NB-ARC domain containing protein.
Os11g0691500	1.12		Similar to Protein kinase domain containing protein.
Os11g0702200	0.71		Glycoside hydrolase, family 18 protein.
Os11g0704500	1.04		Metallothionein-like protein type 1.
Os11g0708400	-0.63		Similar to CPRD49.
Os12g0111600	-1.22		Hypoxia induced protein conserved region family protein.
Os12g0114000	0.87		Conserved hypothetical protein.
Os12g0114500	0.66		Similar to Nonspecific lipid-transfer protein (LTP) (Fragment).
Os12g0115050	1.61		Non-protein coding transcript.
Os12g0115100	0.86		Nonspecific lipid-transfer protein 1 precursor (LTP 1) (PAPI).
Os12g0118400	0.95		Similar to Inwardly rectifying potassium channel subunit.
Os12g0121300	1.05		Similar to Phosphoethanolamine cytidylyltransferase.
Os12g0145100	-0.67		Similar to Wali7 protein (Fragment).
Os12g0148700	1.18		Adipose-regulatory protein, Seipin domain containing protein.
Os12g0158300	-1.1	OFP	Protein of unknown function DUF623, plant domain containing protein.
Os12g0159500	0.66		Hypothetical conserved gene.
Os12g0170400	0.69	C2H2	C2H2 zinc-finger transcription factor , Al tolerance
Os12g0181600	0.78		Amino acid transporter, transmembrane domain containing protein.
Os12g0182300	0.58		Protein kinase, core domain containing protein.
Os12g0203200	0.68		Conserved hypothetical protein.
Os12g0224000	0.71		Similar to Diacylglycerol kinase 1 (EC 2.7.1.107) (Diglyceride kinase 1) (DGK 1) (DAG kinase 1).
Os12g0227400	-1.76		Allyl alcohol dehydrogenase.
Os12g0228400	0.9		Similar to cDNA clone:J033003J10, full insert sequence.
Os12g0244800	-0.87		Conserved hypothetical protein.
Os12g0256400	0.71		Conserved hypothetical protein.
Os12g0283400	1.12		Pectinesterase inhibitor domain containing protein.
Os12g0420100	1.18		Similar to Beta-glucosidase.
Os12g0421000	1.08		Similar to Barley stem rust resistance protein.
Os12g0431100	-0.72		ATPase, AAA-type, core domain containing protein.
Os12g0432600	0.7		Zinc finger, RING/FYVE/PHD-type domain containing protein.
Os12g0434400	0.86		Similar to predicted protein.
Os12g0435100	0.63		Hypothetical protein.
Os12g0437800	0.96		Similar to MPI.
Os12g0477400	0.83	NAC	No apical meristem (NAM) protein domain containing protein.
Os12g0478200	1.68		GRAM domain containing protein.
Os12g0530100	1.09		Similar to Peroxidase 24 precursor (EC 1.11.1.7) (Atperox P24) (ATP47).
Os12g0530300	0.72		Hypothetical conserved gene.
Os12g0541300	-1.11		NADPH oxidase, Respiratory burst oxidase homolog, Ethylene-induced aerenchyma formation in roots under oxygen-deficient conditions
Os12g0555000	1.37		Similar to Probenazole-inducible protein PBZ1.
Os12g0555100	0.82		Similar to Probenazole-inducible protein PBZ1.
Os12g0556500	0.74		Calmodulin binding protein-like family protein.
Os12g0563600	0.66		Protein of unknown function DUF538 family protein.
Os12g0566000	0.68		Similar to Boron transporter.
Os12g0571100	1.38		Metallothionein-like protein, ROS (reactive oxygen species) scavenger, Antioxidant
Os12g0576700	-0.79		Similar to Diphosphonucleotide phosphatase 1 precursor.
Os12g0577200	0.79		Conserved hypothetical protein.
Os12g0578400	0.65		Glycoside hydrolase family 79, N-terminal protein.
Os12g0582000	0.92		Similar to Cytochrome P450 family protein.
Os12g0595300	-0.76		Conserved hypothetical protein.
Os12g0602200	-0.66		Conserved hypothetical protein.
Os12g0610600	0.62	NAC	NAC transcription factor, Negative regulation of drought tolerance
Os12g0611100	0.79		Similar to serine/threonine-protein kinase receptor.
Os12g0622500	1.72		Spo11/DNA topoisomerase VI, subunit A family protein.
Os12g0624800	0.8		Conserved hypothetical protein.
Os12g0625000	1.68		O-acetylserine(thiol) lyase, Cysteine synthase
Os12g0628600	-1.16		Similar to Thaumatin-like pathogenesis-related protein 3 precursor.
Os12g0630600	0.58		Carbohydrate/puine kinase, PfkB, conserved site containing protein.
Os12g0639000	0.91		Hypothetical protein.
Os12g0639400	0.75		ATPase, AAA-type, core domain containing protein.
